# Supplementary material for: Stage-differentiated ensemble modeling of DNA methylation landscapes uncovers salient biomarkers and prognostic signatures in colorectal cancer progression
Source: PLoS One. 2022 Feb 24;17(2):e0249151. doi: 10.1371/journal.pone.0249151 (PMC8870460; doi:10.1371/journal.pone.0249151)
Supplement: S1 Text — (TXT) [file pone.0249151.s001.txt]

All data and results are available as supplementary information: https://doi.org/10.6084/m9.figshare.13013852
S1 Table. M value data.
S2 Table. Avereps data.
S3 File. Linear model with Mvalue.
S4 File. Linear model with Avereps.
S5 File. Association between methylation status and phenotype.
S6 File. ChAMP data.
S7 Table. Stage agnostic promoters from DMR.
S8 File. Methylmix.
S9 Table. StageAgnosticGenes from MethylMix.
S10 File. Biomethyl.
S11 File. Consensus analysis.
S12 File. GO results.
S13 File. Survival analysis.
